# Supplementary material for: Neonatal Clinical Assessment of the Puppy and Kitten: How to Identify Newborns at Risk?
Source: Animals (Basel). 2024 Nov 26;14(23):3417. doi: 10.3390/ani14233417 (PMC11640698; doi:10.3390/ani14233417)
Supplement: Supplementary file 1 [file animals-14-03417-s001.zip]

Archive with 12 entries (12 files):
- Video S1.mp4
- Video S10.mp4
- Video S11.mp4
- Video S12.mp4
- Video S2.mp4
- Video S3.mp4
- Video S4.mp4
- Video S5.mp4
- Video S6.mp4
- Video S7.mp4
- Video S8.mp4
- Video S9.mp4
